# Supplementary material for: Molecular Identification and Phylogenetic Position of Chaunocephalus ferox (Digenea: Echinostomatidae) from the Asian Openbill (Anastomus oscitans) in Thailand
Source: Animals (Basel). 2026 Jul 16;16(14):2215. doi: 10.3390/ani16142215 (PMC13405970; doi:10.3390/ani16142215)
Supplement: Supplementary file 1 [file animals-16-02215-s001.zip › Table S1.xlsx]

## Sheet: Table
Table S1. Comparative morphometric data for Chaunocephalus ferox from the present study and previous studies, including its putative synonym C. similiferox Verma, 1936.
Species	Chaunocephalus ferox											C. similiferox Verma, 1936
Host	Anastomus oscitans						Ciconia nigra (L.)		Ciconia nigra, Ciconia ciconia (L.)	Ciconia ciconia	Ciconia boyciana	Ephippiorhynchus asiaticus (Latham, 1790), Indian gull (according to Verma)
Origin	Thailand						Ukraine		Central Europe	Ukraine	Korea	India
Source	Present study						Greben (2016)		Dietz (1910)	Iskova (1985)	Choe (2016)	Skrjabin & Bashkirova (1956)
Size class	Large (L)		Medium (M)		Small (S)
Parameter	Range	Mean	Range	Mean	Range	Mean	Range	Mean	Range	Range	Range	Range
Body length	4158–5564	4913	3473–4308	3990	1825–2683	2243	3115–3628	3417	5320–8000	5320–6500	8030–8091	4410–8800
Body width in forebody	2237–2606	2451	1420–1550	1490	368–1072	677	1182–1709	1452	1870–2290	1280–1360	3318–3333	3000–4000
Body width in hindbody	1326–1475	1420	865–899	882	551–742	612	595–1279	968	–	800–900	1095–1427	700–1000
Collar length	197–215	206	140–166	153	91–206	142	194–302	245	–	200	258–273	–
Collar width	450–535	492	298–406	367	187–380	267	405–479	448	–	450–500	447–455	590–670
Number of spines	27						27		27	27	27	27
Angle spines length	120–144	128	–	–	–	–	120–148	136	160–185	98–140	150 –174	190–210
Angle spines width	25–28	26	–	–	–	–	20–25	22	34	22–28	–	35–45
Lateral spines length	88–95	91	–	–	–	–	90–115	102	–	56–62	87–107	83–120
Lateral spines width	15–22	19	–	–	–	–	13–19	15	–	21	–	18–20
Dorsal spines length	94–122	107	–	–	–	–	85–113	99	74–125	56–62	85–123	83–120
Dorsal spines width	18–29	22	–	–	–	–	13–18	15	–	21	–	18–20
Oral sucker length	–	–	–	–	–	–	116–159	133	–	120–130	136–167	210–230
Oral sucker width	–	–	–	–	–	–	131–182	155	130–150	140–160	152–167	300–330
Prepharynx	–	–	–	–	–	–	69–75	72	27	–	106	–
Pharynx length	195–284	240	202–291	243	92–159	121	217–278	244	220	–	167	–
Pharynx width	151–321	236	112–250	163	79–88	85	111–154	136	170	112–128	121–152	250
Oesophagus length	–	–	–	–	–	–	986–1448	1168	–	–	3636–4121	–
Ventral sucker length	455–470	463	346–415	382	256–309	284	502–690	610	–	–	621–636	506
Ventral sucker width	399–429	414	280–393	352	226–289	250	497–614	553	430–530	440–460	561–576	547
Cirrus-sac length	195	–	104	–	73	–	181	–	–	–	179	170
Cirrus-sac width	102	–	59	–	39	–	146	–	–	–	138	200
Right testis length	176–268	222	141–202	170	54–104	74	200–410	299	300	260–280	–	207
Right testis width	282–343	312	189–212	202	137–183	156	163–343	232	240	240	–	276
Left testis length	231–236	233	180–213	196	54–69	60	258–355	303	300	260–280	–	207
Left testis width	328–379	353	165–242	216	163–246	194	165–364	230	240	240	–	224
*Anterior testis length	–	–	–	–	–	–	–	–	–	–	326–394	–
*Anterior testis width	–	–	–	–	–	–	–	–	–	–	212–242	–
*Posterior testis length	–	–	–	–	–	–	–	–	–	–	273–409	–
*Posterior testis width	–	–	–	–	–	–	–	–	–	–	212–303	–
Ovary length	331–349	340	199–222	212	72–145	103	171–392	281	310	340	455–530	432
Ovary width	331–395	363	211–234	219	115–193	157	232–477	338	370	360	500–530	449
Mehlis' gland length	–	–	–	–	–	–	222–410	305	–	–	431–689	536
Mehlis' gland width	–	–	–	–	–	–	280–572	382	–	–	590–787	259
Egg length	72–81	76	–	–	–	–	87–111	99	88–92	88–96	79–92	103
Egg width	50–56	52	–	–	–	–	54–75	60	53–57	48	45–55	69
*The anterior and posterior testes reported by Choe et al. [5] correspond to the right and left testes described in the trematode identification key from India [23].
Note: The information presented in this table was compiled and adapted from Greben et al. [17] and Choe et al. [5].
Note: Due to intense staining, some morphological characteristics of the present specimens could not be clearly observed and are indicated by "–".
