# Supplementary material for: Molecular Identification and Phylogenetic Position of Chaunocephalus ferox (Digenea: Echinostomatidae) from the Asian Openbill (Anastomus oscitans) in Thailand
Source: Animals (Basel). 2026 Jul 16;16(14):2215. doi: 10.3390/ani16142215 (PMC13405970; doi:10.3390/ani16142215)
Supplement: Supplementary file 1 [file animals-16-02215-s001.zip › Table S2.xls]

## Sheet: MatrixOutput
	Table S2. Pairwise distance matrix of 28S rDNA sequences of Chaunocephalus ferox recovered from Asian openbill storks collected in Thailand, Oriental storks from China, Black storks from Ukraine, and other Echinostomatidae species, showing Kimura 2-parameter distances (upper triangle) and uncorrected pairwise distances (lower triangle).
		C. ferox (This study)	PQ676287 C. ferox China	KT447522 C. ferox Ukraine	Neopetasiger islandicus	Neopetasiger neocomense	Isthmiophora melis	Euparyphium melis	Petasiger radiatus	Petasiger phalacrocoracis	Drepanocephalus mexicanus	Drepanocephalus auritus	Drepanocephalus spathans	Pegosomum asperum	Pegosomum saginatum	Rhopalias macracanthus	Rhopalias coronatus	Echinostoma spp.
	C. ferox (This study)		0.0020766	0.0020766	0.0283243	0.035122	0.0323469	0.0342388	0.0401358	0.0440298	0.043893	0.0458782	0.0458782	0.048024	0.048024	0.0558398	0.0639122	0.0685545
	PQ676287 C. ferox China	0.00207191		0	0.026148	0.0328543	0.030141	0.0320285	0.0378994	0.0417801	0.0416522	0.0436285	0.0436285	0.0457562	0.0457562	0.0535491	0.0615887	0.0663008
	KT447522 C. ferox Ukraine	0.00207191	0		0.026148	0.0328543	0.030141	0.0320285	0.0378994	0.0417801	0.0416522	0.0436285	0.0436285	0.0457562	0.0457562	0.0535491	0.0615887	0.0663008
	Neopetasiger islandicus	0.0276661	0.0255941	0.0255941		0.0190563	0.0280674	0.0338243	0.0396837	0.047537	0.0356529	0.0375946	0.0375946	0.0435687	0.047537	0.065514	0.0716174	0.0805494
	Neopetasiger neocomense	0.0340852	0.0319549	0.0319549	0.018797		0.0388784	0.044907	0.0510672	0.0551321	0.0447342	0.0467667	0.0467667	0.0551321	0.0593075	0.0760136	0.0803427	0.0878513
	Isthmiophora melis	0.0313224	0.0292505	0.0292505	0.0274223	0.037594		0.00550715	0.0129422	0.0185651	0.0377229	0.0396837	0.0396837	0.020459	0.020459	0.0455489	0.0514669	0.0761079
	Euparyphium melis	0.0331505	0.0310786	0.0310786	0.0329068	0.0432331	0.00548446		0.0147986	0.0204336	0.0435687	0.0455489	0.0455489	0.026148	0.026148	0.0514669	0.0574385	0.0823022
	Petasiger radiatus	0.038635	0.0365631	0.0365631	0.0383912	0.0488722	0.0127971	0.0146252		0.0129147	0.0455489	0.047537	0.047537	0.0223943	0.0223943	0.0595479	0.0656019	0.0823022
	Petasiger phalacrocoracis	0.0422913	0.0402194	0.0402194	0.0457038	0.0526316	0.0182815	0.0201097	0.0127971		0.0534749	0.055491	0.055491	0.0281073	0.0281073	0.0594669	0.0696378	0.0795912
	Drepanocephalus mexicanus	0.0422913	0.0402194	0.0402194	0.0347349	0.0432331	0.0365631	0.0420475	0.0438757	0.0511883		0.0018315	0.0018315	0.0514669	0.0534749	0.0741282	0.0761125	0.0914504
	Drepanocephalus auritus	0.0441194	0.0420475	0.0420475	0.0365631	0.0451128	0.0383912	0.0438757	0.0457038	0.0530165	0.00182815		0	0.0534749	0.055491	0.0762334	0.0782222	0.0936045
	Drepanocephalus spathans	0.0441194	0.0420475	0.0420475	0.0365631	0.0451128	0.0383912	0.0438757	0.0457038	0.0530165	0.00182815	0		0.0534749	0.055491	0.0762334	0.0782222	0.0936045
	Pegosomum asperum	0.0459476	0.0438757	0.0438757	0.0420475	0.0526316	0.0201097	0.0255941	0.0219378	0.0274223	0.0493601	0.0511883	0.0511883		0.00736662	0.0615036	0.0634649	0.090689
	Pegosomum saginatum	0.0459476	0.0438757	0.0438757	0.0457038	0.056391	0.0201097	0.0255941	0.0219378	0.0274223	0.0511883	0.0530165	0.0530165	0.00731261		0.0635485	0.065514	0.090689
	Rhopalias macracanthus	0.0532602	0.0511883	0.0511883	0.0621572	0.0714286	0.0438757	0.0493601	0.0566728	0.0566728	0.0694698	0.071298	0.071298	0.0585009	0.0603291		0.01666	0.0724153
	Rhopalias coronatus	0.0605728	0.0585009	0.0585009	0.0676417	0.075188	0.0493601	0.0548446	0.0621572	0.0658135	0.071298	0.0731261	0.0731261	0.0603291	0.0621572	0.0164534		0.0806583
	Echinostoma spp.	0.065097	0.0630855	0.0630855	0.0758855	0.0822554	0.0717714	0.0772571	0.0772571	0.0749715	0.0850284	0.086857	0.086857	0.0845714	0.0845714	0.0685712	0.0758855
