# Supplementary material for: Molecular Identification and Phylogenetic Position of Chaunocephalus ferox (Digenea: Echinostomatidae) from the Asian Openbill (Anastomus oscitans) in Thailand
Source: Animals (Basel). 2026 Jul 16;16(14):2215. doi: 10.3390/ani16142215 (PMC13405970; doi:10.3390/ani16142215)
Supplement: Supplementary file 1 [file animals-16-02215-s001.zip › Table S3.xls]

## Sheet: MatrixOutput
	Table S3. Pairwise distance matrix of 5.8S-ITS2 sequences of Chaunocephalus ferox recovered from Asian openbill storks collected in Thailand, Wild bird from Egypt, White stork from Romania, and other Echinostomatidae species, showing Kimura 2-parameter (upper triangle) and uncorrected pairwise distances (lower triangle) values.
		C. ferox Thailand (This study)	PV151458 C. ferox Romania	PP660909 C. ferox Egypt	Drepanocephalus spathans	Drepanocephalus auritus	Drepanocephalus mexicanus	Euparyphium capitaneum	Petasiger radiatus	Rhopalias coronatus	Isthmiophora melis	Echinoparyphium recurvatum	Echinostoma spp.
	C. ferox Thailand (This study)		0.0019133	0.0106181	0.0310356	0.0310356	0.0348368	0.0560845	0.0699805	0.0757457	0.0803202	0.146736	0.162662
	PV151458 C. ferox Romania	0.00191005		0.0113834	0.0347522	0.0347522	0.0395599	0.0665384	0.0843168	0.0889942	0.0977081	0.186088	0.202131
	PP660909 C. ferox Egypt	0.0105336	0.0112867		0.035076	0.035076	0.0388928	0.0641229	0.0742039	0.0800127	0.0864835	0.153021	0.165337
	Drepanocephalus spathans	0.0303534	0.03386	0.0342342		0	0.00725966	0.0622917	0.0825069	0.0740761	0.0805273	0.141977	0.155436
	Drepanocephalus auritus	0.0303534	0.03386	0.0342342	0		0.00725966	0.0622917	0.0825069	0.0740761	0.0805273	0.141977	0.155436
	Drepanocephalus mexicanus	0.033957	0.0383747	0.0378378	0.00720721	0.00720721		0.0622917	0.0825069	0.0781495	0.0846853	0.148874	0.153131
	Euparyphium capitaneum	0.0537769	0.0632054	0.0612613	0.0594595	0.0594595	0.0594595		0.0844923	0.0821843	0.0845859	0.134381	0.1655
	Petasiger radiatus	0.0663895	0.0790068	0.0702703	0.0774775	0.0774775	0.0774775	0.0792793		0.0583076	0.046709	0.130567	0.150786
	Rhopalias coronatus	0.0717949	0.0835214	0.0756757	0.0702703	0.0702703	0.0738739	0.0774775	0.0558559		0.0562801	0.134915	0.148618
	Isthmiophora melis	0.0753985	0.0902935	0.0810811	0.0756757	0.0756757	0.0792793	0.0792793	0.045045	0.0540541		0.130237	0.159198
	Echinoparyphium recurvatum	0.131809	0.162528	0.136937	0.127928	0.127928	0.133333	0.122523	0.118919	0.122523	0.118919		0.109106
	Echinostoma spp.	0.145194	0.175488	0.147273	0.139292	0.139292	0.137489	0.147788	0.135944	0.134141	0.142638	0.10067
