# Supplementary material for: Molecular Identification and Phylogenetic Position of Chaunocephalus ferox (Digenea: Echinostomatidae) from the Asian Openbill (Anastomus oscitans) in Thailand
Source: Animals (Basel). 2026 Jul 16;16(14):2215. doi: 10.3390/ani16142215 (PMC13405970; doi:10.3390/ani16142215)
Supplement: Supplementary file 1 [file animals-16-02215-s001.zip › Table S4.xls]

## Sheet: MatrixOutput
	Table S4. Pairwise distance matrix of CO1 sequences of Chaunocephalus ferox recovered from Asian openbill storks collected in Thailand, Oriental storks from China, and other Echinostomatidae species, showing Kimura 2-parameter (upper triangle) and uncorrected pairwise distances (lower triangle) values.
		C. ferox (This study)	PV685907 C. ferox China	Echinochasmus japonicus	Echinostoma mekongi	Echinostoma paraensei	Echinostoma revolutum	Echinostoma hortense	Echinostoma miyagawai	Echinostoma caproni	Cercaria shikokuensis	Cotylurostrigea raabei	Paragonimus heterotremus	Derogenes varicus	Gymnophallus bursicola	Collyriclum faba
	C. ferox (This study)		0.116481	0.246503	0.345809	0.354321	0.328006	0.270626	0.28243	0.30116	0.246708	0.281569	0.29551	0.300524	0.282234	0.281557
	PV685907 C. ferox China	0.106106		0.237677	0.348744	0.334843	0.324171	0.248728	0.279521	0.34593	0.267428	0.296362	0.299286	0.309212	0.331193	0.27815
	Echinochasmus japonicus	0.20984	0.20332		0.237328	0.238547	0.239093	0.214725	0.275038	0.221601	0.255887	0.296884	0.274523	0.317084	0.308988	0.315399
	Echinostoma mekongi	0.27623	0.278008	0.20332		0.151367	0.193865	0.232976	0.168532	0.147426	0.238547	0.334431	0.342296	0.370472	0.355689	0.328471
	Echinostoma paraensei	0.280379	0.26971	0.20332	0.136929		0.200658	0.25155	0.15167	0.168532	0.29329	0.348744	0.369874	0.356743	0.370656	0.341054
	Echinostoma revolutum	0.264881	0.2625	0.204167	0.170833	0.175		0.268775	0.200338	0.210863	0.299382	0.298407	0.370102	0.400981	0.324171	0.336033
	Echinostoma hortense	0.226437	0.211618	0.186722	0.19917	0.211618	0.225		0.228775	0.240338	0.221002	0.296884	0.323795	0.304811	0.298301	0.254977
	Echinostoma miyagawai	0.234736	0.232365	0.228216	0.149378	0.136929	0.175	0.195021		0.147426	0.246473	0.284384	0.333313	0.336425	0.352323	0.291437
	Echinostoma caproni	0.247184	0.273859	0.190871	0.13278	0.149378	0.183333	0.20332	0.13278		0.252095	0.296671	0.343852	0.352323	0.319423	0.349193
	Cercaria shikokuensis	0.20984	0.224066	0.215768	0.20332	0.240664	0.245833	0.190871	0.207469	0.211618		0.302659	0.2784	0.2784	0.272468	0.24294
	Cotylurostrigea raabei	0.234736	0.244813	0.244813	0.26971	0.278008	0.245833	0.244813	0.236515	0.244813	0.248963		0.32915	0.285851	0.303254	0.315155
	Paragonimus heterotremus	0.243035	0.244813	0.228216	0.273859	0.290456	0.291667	0.261411	0.26556	0.273859	0.232365	0.26556		0.37601	0.309706	0.260419
	Derogenes varicus	0.247184	0.253112	0.257261	0.290456	0.282158	0.308333	0.248963	0.26971	0.278008	0.232365	0.236515	0.294606		0.256769	0.315232
	Gymnophallus bursicola	0.234143	0.26556	0.253112	0.282158	0.288382	0.2625	0.244813	0.278008	0.257261	0.228216	0.248963	0.253112	0.215768		0.272302
	Collyriclum faba	0.234736	0.232365	0.257261	0.26556	0.273859	0.270833	0.215768	0.240664	0.278008	0.207469	0.257261	0.219917	0.257261	0.228216
	Non-echinostomatid species were highlighted in gray.
